# Supplementary material for: Embodied Semantics: Early Simultaneous Motor Grounding in First and Second Languages
Source: Brain Sci. 2024 Oct 25;14(11):1056. doi: 10.3390/brainsci14111056 (PMC11591616; doi:10.3390/brainsci14111056)
Supplement: Supplementary file 1 [file brainsci-14-01056-s001.zip]

Archive with 1 entries (1 files):
- brainsci-3227451-supplementary.pdf
